# Supplementary material for: SNP-SNP interactions in breast cancer susceptibility
Source: BMC Cancer. 2006 May 3;6:114. doi: 10.1186/1471-2407-6-114 (PMC1522021; doi:10.1186/1471-2407-6-114)
Supplement: Additional file 1 — Primer_and_probe_information_for_19_SNPs. Positions of primers and probes used in the study, in their appropriate accession numbers, are given in this table. [file 1471-2407-6-114-S1.xls]

## Sheet: Sheet1
SNPs		PRIMERS		PROBES
Name	Accession number	Sequuence	Position	Sequence	Position
P27	[GenBank:X84849.1]	For–TGCCTGCAAGGTGCCGGC	291-308	6-FAM-CTCCCGCTGCCATCCTGGCTC-BHQ-1	315-335
Val109Gly		Rev–GGATCAGTCTTTGGGTCCA	392-410	TET-TCCCGCTGACATCCTGGCTCTCC-BHQ1	312-334
CycD1	[GenBank:11436818]	For-CTGAGGAGCCCCAACAACTTC	6878-6908	6FAM-CCTCACTTACCGGGTCA-MGB-NFQ	6956-6972
Pro241Pro		Rev-ACTAGGTGTCTCCCCCTGTAAGC	6999-7021	VIC-CCCTCACTTACTGGGTCA-MGB-NFQ	6956-6973
GADD45	[GenBank:L24498.1]	For-CTGCCTTTGTCCGACTAGAGTGT	3753-3775	6-FAM-AGTTTCATCACCAGGATT-MGB-NFQ	3802-3820
C(IVS3+168)T		Rev-GGGATCTCTTCCGCTGCTG	3860-3878	VIC-CTAGTTTCATCATCAGGATT-MGB-NFQ	3800-3820
PTEN	[GenBank:AF143314.1]	For–CCCGGTAGACTGTATCTTACTG	9274-9295	6-FAM-CTTAAGATAAATATGTATCTC-MGB-NFQ	9330-9350
(IVS4+109) ins/delACTAA		Rev–GCTGCACTTTAGTCCTCCT	9433-9451	VIC-TCTTAAATATGTATCTCTC-MGB-NFQ	9328-9346
IL1A	[GenBank:X03833]	For-CATTAATCTGCACTTGTGATCATGG	6231-6255	6-FAM-GCCTAGGTCATCACCTTTTAGCTTCC-BHQ1	6272-6302
Ala114Ser		Rev–GATTGAGGGCGTCATTCAGG	6347-6366	TET-CAAGCCTAGGTCAGCACCTTTTAGC-BHQ1	6269-6298
IL13	[GenBank:L13029]	For-GGTGGCCCAGTTTGTAAAGG	2755-2774	6-FAM-ACCGTCCCTCGCGAAA-MGB-NFQ	2801-2816
Arg130Gln		Rev-ATGATGCTTTCGAAGTTTCAGTTG	2818-2841	VIC-ACTGTCCCTCGCGAAAA-MGB-NFQ	2800-2816
GSTP1	[GenBank:NM000852]	For–GGGAAGGACCAGCAGGAG	1496-1513	6-FAM-CGCTGCAAATACATCTCCCTCATC-BHQ1	1556-1579
Ile105Val		Rev–TCAGCCCCCAGTGCCCAA	1612-1629	TET-CGCTGCAAATACGTCTCCCTCAT-BHQ1	1556-1578
ESR1	[GenBank:M69297]	For-GACCATGACCCTCCACACCAA	243-263	6-FAM-CATCCGGGATGGCCC-BHQ1	266-280
Ser10Ser		Rev-CTCCAGCTCGTTCCCTTGGAT	292-312	TET-AGCATCTGGGATGGCCC-BHQ1	264-280
CYP17	[GenBank:M31146]	For-GGCCTCCTTGTGCCCTAGA	475-493	6-FAM-CTACTCCACCGCTGTCTATCTTGCC-BHQ1	509-533
C(518)T		Rev-AGCCACGAGCTCCCACAT	552-569	TET-CTACTCCACTGCTGTCTATCTTGCCTG-BHQ1	509-535
G-CSF	-	ABIAssaybydesign	-	ABIAssaybydesign	-
Leu185Leu
MTHFR	[GenBank:NM005957.2]	For-CTGACCTGAAGCACTTGAAGGA	677-698	6-FAM-GAAATCGGCTCCCGCAGACACCT-BHQ1	701-723
Ala222Val		Rev-TCAAAGAAAAGCTGCGTGATGA	725-746	TET-TGAAATCGACTCCCGCAGAGACCTTC-BHQ1	700-724
BARD1	[GenBank:Af038034]	For–CTCCTTGCTTCCCGCTCT	126-143	6-FAM-TCGTTCCGCGCCCGCCA-BHQ1	233-249
Pro24Ser		Rev–CGCGACCATCCGGTTCCA	251-267	TET-CCTCGTTCCGCGTCCGCCA-BHQ1	231-249
XPD	[GenBank:L47234.1]	For-TCTGTTCTCTGCAGGAGGATCA	35857-35879	6-FAM-ATCCTCTTCAGCGTC-MGB-NFQ	35924-35938
Lys751Gln		Rev-AGTCACCAGGAACCGTTTATGG	35977-36000	VIC-TCCTCTGCAGCGTCT-MGB-NFQ	35923-35937
TNFa	[GenBank:U42625]	For-AAGAAATGGAGGCAATAGGTTTTG	56-69	6-FAM-CCCGTCCCCATGCC-MGB-NFQ	83-96
G(-308)A		Rev-CTGGGCCACTGACTGATTTGT	120-140	VIC-CCCGTCCTCATGCC-MGB-NFQ	83-96
IL10	[GenBank:X78437.1]	For-GGCTCCCCTTACCTTCTAGACA	2840-2861	6-FAM-CTTCCCCTTCCCAAAGAAGCC-BHQ1	2927-2947
G(-1082)A		Rev-GGCTGGATAGGAGGTCCCTTA	2963-2983	TET-CCTACTTCCCCCTCCCAAAGAAG-BHQ1	2923-2945
ESR1	[GenBank:NM000125]	For-CTGACGGCCGACCAGATG	1288-1305	6-FAM-CCCCCCATACTCTATT-MGB-NFQ	1330-1345
Pro325Pro		Rev-TGAAGGGTCTGGTAGGATCATACTC	1372-1348	VIC-CCCCCGATACTCTATT-MGB-NFQ	1330-1345
COMT	[GenBank:Z26491.1]	For-CCCAGCGGATGGTGGAT	1921-1937	6-FAM-CACCTTGTCCTTCACGCCAGCGA-BHQ1	1939-1961
Met108/158Val		Rev-CCCTTTTTCCAGGTCTGACAAC	1975-1997	TET-CACACCTTGTCCTTCATGCCAGCGA-BHQ1	1937-1961
GSTM3	[GenBank:AF043105]	For-GGACAACTGAAACAATTCTCCATGT	4515-4539	6-FAM-AGTATCCTCTTCTTTTCCCT-MGB-NFQ	4584-4603
4595 (3bp ins/del)		Rev-CAATAAGATGCTTAGGTCTGAGGAGTAG	4623-4650	VIC-GAAGTATCTTCTTTTCCCTTC-MGB-NFQ	4582-6305
MMP1	[GenBank:AY769434]	For-GCCACTTAGATGAGGAAATTGTAGTTAA	301-328	6-FAM-GAGATAAGTCATATCCTTTCTAA-MGB-NFQ	333-355
1G(-1607)2G		Rev-TCCTGTTTTCTTTCTGCGTCAA	406-427	VIC-TTGAGATAAGTCATATCTTTCTAAT-MGB-NFQ	332-355
